# Supplementary material for: Mutation- and Transcription-Driven Omic Burden of Daptomycin/Dalbavancin-R and Glycopeptide-RS Fitness Costs in High-Risk MRSA: A Nexus in Antimicrobial Resistance Mechanisms—Genome Proneness—Compensatory Adaptations
Source: Antibiotics (Basel). 2025 May 2;14(5):465. doi: 10.3390/antibiotics14050465 (PMC12108176; doi:10.3390/antibiotics14050465)
Supplement: Supplementary file 1 [file antibiotics-14-00465-s001.zip]

Archive with 4 entries (4 files):
- Table S1.pdf
- Table S2 .pdf
- Table S3.pdf
- Table S4.pdf
